# Supplementary material for: Autism Heterogeneity Related to Preterm Birth: Multi-Ancestry Results From the Simons Foundation Powering Autism Research for Knowledge Sample
Source: Biol Psychiatry Glob Open Sci. 2025 Sep 17;6(1):100614. doi: 10.1016/j.bpsgos.2025.100614 (PMC12662992; doi:10.1016/j.bpsgos.2025.100614)
Supplement: Key Resources Table [file mmc2.xlsx]

## Sheet: Key Resources Table
KEY RESOURCES TABLE
Resource Type	Specific Reagent or Resource	Source or Reference	Identifiers	Additional Information
Deposited Data; Public Database	SPARK Cohort	https://sparkforautism.org/	N/A	Genotype and phenotype data for GWAS and PRS
Software; Algorithm	PLINK v1.9	https://www.cog-genomics.org/plink/1.9/	RRID:SCR_001757	Used for genotype QC and filtering
Software; Algorithm	PLINK v2.0	https://www.cog-genomics.org/plink/2.0/	RRID:SCR_001757	Used for genotype QC and filtering
Software; Algorithm	VCFtools	https://vcftools.github.io/	RRID:SCR_001235	Used for post-imputation variant filtering
Software; Algorithm	BridgePRS	https://www.bridgeprs.net/	N/A	Used for ancestry-aware PRS computation
Software; Algorithm	METAL	https://genome.sph.umich.edu/wiki/METAL	RRID:SCR_002013	Used for meta-analysis of ancestry-specific GWAS
Software; Algorithm	FUMA SNP2GENE and GENE2FUNC modules	https://fuma.ctglab.nl/	RRID:SCR_017521	Used for functional mapping and gene set analysis
Software; Algorithm	LDSC (LD Score Regression)	https://github.com/bulik/ldsc	RRID:SCR_022801	Used for heritability and genetic correlation
Software; Algorithm	Popcorn	https://github.com/brielin/Popcorn	N/A	Used for cross-ancestry genetic correlation
Software; Algorithm	R	https://www.r-project.org/	RRID:SCR_001905	Used for statistical analysis and visualization

## Sheet: Sheet2
Resource Type	Specific Reagent or Resource	Source or Reference	Identifiers	Additional Information
Deposited Data; Public Database	SPARK Cohort	https://sparkforautism.org/	dbGaP: phs001438.v2.p2	Genotype and phenotype data for GWAS and PRS
Software; Algorithm	PLINK v1.9	https://www.cog-genomics.org/plink/1.9/	RRID:SCR_001757	Used for genotype QC and filtering
Software; Algorithm	PLINK v2.0	https://www.cog-genomics.org/plink/2.0/	RRID:SCR_018803	Used for GWAS with imputed genotype data
Software; Algorithm	VCFtools	https://vcftools.github.io/	RRID:SCR_001235	Used for post-imputation variant filtering
Software; Algorithm	BridgePRS	https://www.bridgeprs.net/	–	Used for ancestry-aware PRS computation
Software; Algorithm	METAL	https://genome.sph.umich.edu/wiki/METAL	RRID:SCR_002013	Used for meta-analysis of ancestry-specific GWAS
Software; Algorithm	FUMA SNP2GENE and GENE2FUNC modules	https://fuma.ctglab.nl/	RRID:SCR_017521	Used for functional mapping and gene set analysis
Software; Algorithm	LDSC (LD Score Regression)	https://github.com/bulik/ldsc	RRID:SCR_022801	Used for heritability and genetic correlation
Software; Algorithm	Popcorn	https://github.com/brielin/Popcorn	–	Used for cross-ancestry genetic correlation
Software; Algorithm	R	https://www.r-project.org/	RRID:SCR_001905	Used for statistical analysis and visualization
